# Supplementary material for: Assessing knowledge about hypertension and identifying predictors of inadequate knowledge in Saudi Arabia: A cross-sectional study
Source: PLoS One. 2024 Mar 18;19(3):e0299745. doi: 10.1371/journal.pone.0299745 (PMC10947669; doi:10.1371/journal.pone.0299745)
Supplement: S1 File — Data of eligible participants. (XLSX) [file pone.0299745.s001.xlsx]

## Sheet: Eligible participants data
Are you willing to participate in the study?	What is your nationality?	Where do you live in Saudi Arabia?	In the past three months, have you been taking antihypertensive medications?	Age:	Age group:	Gender:	Education:	Residency area:	The period since you are diagnosed with hypertension till now:	High diastolic and systolic blood pressure indicates increased blood pressure:	Increased diastolic blood pressure also indicates increased blood pressure:	Increased systolic blood pressure also indicates increased blood pressure:	Drugs for increased blood pressure must be taken every day:	Individuals with increased blood pressure must take their medication only when they feel hypertension symptoms:	Individuals with increased blood pressure can completely recover from the disease:	Individuals with increased blood pressure must take their medication throughout their life:	If the medication for increased blood pressure can control blood pressure, there is no need to change lifestyles:	Increased blood pressure is the result of aging, so treatment is unnecessary:	If individuals with increased blood pressure change their lifestyles, there is no need for treatment:	Individuals with increased blood pressure can eat salty foods as long as they take their drugs regularly:	Individuals with increased blood pressure can drink alcoholic beverages:	Individuals with increased blood pressure can continue or start smoking:	Individuals with increased blood pressure must eat fruits and vegetables frequently:	For individuals with increased blood pressure, the best cooking method is frying:	For individuals with increased blood pressure, the best cooking method is boiling or grilling:	Reduction of salt intake help in lowering blood pressure:	Individual with increased blood pressure exercise at least 3 times per week:	If a person is hypertensive, being obese/overweight can increase the risk:	The best type of meat for individuals with increased blood pressure is white meat (chicken and fish):	The best type of meat for individuals with increased blood pressure is red meat (cow and sheep):	Increased blood pressure can cause premature death:	Increased blood pressure can cause heart diseases, such as heart attack:	Increased blood pressure can cause strokes:	Increased blood pressure can cause kidney failure:	Increased blood pressure can cause visual disturbances:	Do you suffer from the following complications?	Complications status:	Score:	Category:
Yes	Saudi	Jazan	Yes	33	<35	Male	Higher education	Urban	Less than 2 years	Yes	Yes	Yes	Yes	Yes	Yes	Yes	Yes	No	Yes	Yes	No	No	Yes	No	Yes	Yes	Yes	Yes	Yes	No	Yes	Yes	Yes	Yes	Yes	I have no complications	Absent	21	High level of knowledge
Yes	Saudi	Jazan	Yes	38	35-44	Male	Higher education	Urban	Less than 2 years	Yes	Yes	Yes	Yes	No	No	Yes	No	No	No	No	No	No	Yes	No	Yes	Yes	Yes	Yes	Yes	No	Yes	Yes	Yes	Yes	Yes	I have no complications	Absent	26	High level of knowledge
Yes	Saudi	Jazan	Yes	28	<35	Male	Higher education	Urban	Less than 2 years	Yes	Yes	Yes	Yes	Yes	Yes	Yes	Yes	Yes	Yes	Yes	Yes	Yes	Yes	Yes	Yes	Yes	Yes	Yes	Yes	Yes	Yes	Yes	Yes	Yes	Yes	I have no complications	Absent	16	Low level of knowledge
Yes	Saudi	Jazan	Yes	31	<35	Male	Intermediate	Urban	Less than 2 years	No	No	No	No	No	No	No	No	No	No	No	No	No	No	No	No	No	No	No	No	No	No	No	No	No	No	I have no complications	Absent	10	Low level of knowledge
Yes	Saudi	Jazan	Yes	55	55-64	Male	No formal education	Urban	From 6-10 years	I don't know	I don't know	I don't know	I don't know	I don't know	Yes	I don't know	I don't know	I don't know	I don't know	I don't know	I don't know	I don't know	Yes	Yes	I don't know	I don't know	I don't know	I don't know	Yes	I don't know	I don't know	Yes	Yes	Yes	Yes	Yes, in the eyes	Present	6	Low level of knowledge
Yes	Saudi	Jazan	Yes	56	55-64	Male	Higher education	Urban	From 2-5 years	Yes	Yes	Yes	Yes	No	No	Yes	No	No	Yes	No	No	No	Yes	No	Yes	Yes	Yes	Yes	Yes	No	Yes	Yes	Yes	Yes	Yes	I have no complications	Absent	25	High level of knowledge
Yes	Saudi	Jazan	Yes	31	<35	Male	Higher education	Urban	From 2-5 years	Yes	Yes	No	No	Yes	Yes	No	No	No	Yes	No	No	No	Yes	No	Yes	Yes	Yes	Yes	Yes	No	Yes	Yes	Yes	Yes	Yes	Yes, in the eyes	Present	20	High level of knowledge
Yes	Saudi	Jazan	Yes	60	55-64	Female	Secondary	Urban	From 6-10 years	Yes	Yes	No	Yes	No	I don't know	Yes	No	No	No	No	No	No	Yes	No	Yes	Yes	Yes	Yes	Yes	No	Yes	Yes	Yes	No	Yes	Yes, in the eyes	Present	23	High level of knowledge
Yes	Saudi	Jazan	Yes	61	55-64	Male	Secondary	Rural	From 6-10 years	Yes	I don't know	I don't know	Yes	No	I don't know	No	No	No	Yes	No	Yes	Yes	Yes	No	No	Yes	No	I don't know	Yes	Yes	No	I don't know	I don't know	I don't know	I don't know	I have no complications	Absent	10	Low level of knowledge
Yes	Saudi	Jazan	Yes	63	55-64	Female	Intermediate	Urban	From 2-5 years	Yes	I don't know	I don't know	Yes	No	Yes	I don't know	No	No	No	No	No	No	I don't know	No	Yes	Yes	Yes	Yes	Yes	No	I don't know	I don't know	I don't know	I don't know	Yes	Yes, in the eyes	Present	17	Low level of knowledge
Yes	Saudi	Jazan	Yes	57	55-64	Female	Higher education	Rural	More than 10 years	Yes	Yes	I don't know	Yes	No	I don't know	Yes	Yes	No	No	Yes	No	No	Yes	No	Yes	Yes	Yes	Yes	Yes	No	I don't know	Yes	I don't know	Yes	Yes	Yes, in the kidneys, Yes, in the heart	Present	20	High level of knowledge
Yes	Saudi	Jazan	Yes	62	55-64	Male	Higher education	Urban	From 6-10 years	Yes	Yes	Yes	Yes	No	No	Yes	No	No	Yes	No	No	No	Yes	No	Yes	Yes	Yes	Yes	Yes	No	Yes	Yes	I don't know	I don't know	Yes	Yes, in the eyes, Yes, in the heart	Present	23	High level of knowledge
Yes	Saudi	Jazan	Yes	61	55-64	Male	No formal education	Rural	From 6-10 years	I don't know	I don't know	I don't know	Yes	No	I don't know	Yes	I don't know	No	No	I don't know	No	No	I don't know	No	Yes	Yes	Yes	Yes	I don't know	I don't know	I don't know	I don't know	Yes	Yes	I don't know	Yes, in the heart	Present	14	Low level of knowledge
Yes	Saudi	Jazan	Yes	53	45-54	Female	Intermediate	Urban	From 6-10 years	I don't know	I don't know	I don't know	Yes	No	No	Yes	No	No	No	I don't know	No	No	I don't know	No	Yes	Yes	Yes	Yes	I don't know	I don't know	Yes	Yes	Yes	Yes	Yes	I have no complications	Absent	19	Low level of knowledge
Yes	Saudi	Jazan	Yes	44	35-44	Female	Higher education	Rural	From 6-10 years	Yes	I don't know	I don't know	Yes	No	Yes	Yes	No	No	Yes	No	No	No	Yes	No	Yes	Yes	Yes	Yes	Yes	I don't know	I don't know	I don't know	I don't know	I don't know	I don't know	I have no complications	Absent	16	Low level of knowledge
Yes	Saudi	Jazan	Yes	36	35-44	Male	No formal education	Urban	More than 10 years	I don't know	I don't know	I don't know	I don't know	I don't know	I don't know	I don't know	I don't know	I don't know	Yes	I don't know	I don't know	No	Yes	No	Yes	Yes	Yes	Yes	Yes	No	Yes	Yes	Yes	Yes	Yes	Yes, in the heart	Present	14	Low level of knowledge
Yes	Saudi	Jazan	Yes	65	≥65	Female	Intermediate	Urban	From 2-5 years	I don't know	I don't know	I don't know	Yes	No	I don't know	Yes	No	No	Yes	No	No	No	Yes	No	No	Yes	Yes	Yes	I don't know	I don't know	Yes	Yes	Yes	I don't know	Yes	Yes, in the eyes	Present	17	Low level of knowledge
Yes	Saudi	Jazan	Yes	55	55-64	Female	Secondary	Urban	From 2-5 years	Yes	Yes	Yes	Yes	No	I don't know	I don't know	No	No	I don't know	No	No	No	Yes	No	Yes	Yes	Yes	Yes	I don't know	I don't know	I don't know	I don't know	I don't know	I don't know	I don't know	Yes, in the eyes	Present	16	Low level of knowledge
Yes	Saudi	Jazan	Yes	53	45-54	Male	Higher education	Urban	From 2-5 years	Yes	Yes	Yes	Yes	No	Yes	No	No	No	Yes	No	No	No	Yes	No	Yes	Yes	Yes	Yes	Yes	No	I don't know	Yes	Yes	Yes	Yes	I have no complications	Absent	22	High level of knowledge
Yes	Saudi	Jazan	Yes	59	55-64	Male	Secondary	Rural	From 2-5 years	I don't know	I don't know	I don't know	Yes	Yes	I don't know	Yes	No	Yes	No	No	No	No	Yes	No	Yes	Yes	Yes	Yes	Yes	I don't know	Yes	Yes	Yes	Yes	Yes	Yes, in the eyes, Yes, in the heart	Present	19	Low level of knowledge
Yes	Saudi	Jazan	Yes	54	45-54	Male	Higher education	Rural	From 6-10 years	Yes	I don't know	I don't know	Yes	No	I don't know	I don't know	No	I don't know	I don't know	No	No	No	I don't know	No	Yes	Yes	Yes	Yes	Yes	No	Yes	Yes	Yes	I don't know	Yes	I have no complications	Absent	18	Low level of knowledge
Yes	Saudi	Jazan	Yes	46	45-54	Female	Higher education	Urban	Less than 2 years	Yes	I don't know	I don't know	Yes	No	Yes	Yes	No	No	Yes	No	No	No	No	No	Yes	Yes	Yes	Yes	Yes	No	Yes	Yes	Yes	Yes	Yes	I have no complications	Absent	21	High level of knowledge
Yes	Saudi	Jazan	Yes	38	35-44	Male	Higher education	Rural	From 2-5 years	Yes	Yes	Yes	Yes	No	I don't know	I don't know	No	No	No	No	No	No	No	No	No	Yes	Yes	Yes	I don't know	I don't know	I don't know	I don't know	I don't know	I don't know	I don't know	I have no complications	Absent	15	Low level of knowledge
Yes	Saudi	Jazan	Yes	35	35-44	Female	Higher education	Urban	From 2-5 years	Yes	Yes	Yes	Yes	No	No	I don't know	No	No	No	Yes	No	No	No	No	Yes	I don't know	Yes	No	Yes	Yes	I don't know	I don't know	I don't know	I don't know	Yes	Yes, in the eyes	Present	16	Low level of knowledge
Yes	Saudi	Jazan	Yes	85	≥65	Male	Intermediate	Rural	More than 10 years	Yes	Yes	Yes	Yes	No	I don't know	I don't know	No	No	I don't know	No	No	No	Yes	No	Yes	Yes	Yes	Yes	Yes	No	I don't know	Yes	Yes	Yes	Yes	Yes, in the eyes	Present	22	High level of knowledge
Yes	Saudi	Jazan	Yes	49	45-54	Female	Higher education	Urban	From 6-10 years	Yes	Yes	Yes	Yes	No	No	Yes	Yes	No	No	No	No	No	Yes	Yes	Yes	Yes	Yes	Yes	Yes	Yes	Yes	Yes	Yes	Yes	Yes	I have no complications	Absent	23	High level of knowledge
Yes	Saudi	Jazan	Yes	80	≥65	Female	Intermediate	Rural	From 6-10 years	Yes	Yes	Yes	Yes	No	Yes	No	No	No	No	No	No	No	Yes	No	No	Yes	Yes	Yes	Yes	No	Yes	Yes	Yes	Yes	Yes	I have no complications	Absent	23	High level of knowledge
Yes	Saudi	Jazan	Yes	49	45-54	Female	Higher education	Urban	From 6-10 years	Yes	Yes	Yes	Yes	No	No	Yes	Yes	No	Yes	Yes	No	No	Yes	No	Yes	Yes	Yes	Yes	Yes	Yes	Yes	Yes	Yes	Yes	Yes	I have no complications	Absent	22	High level of knowledge
Yes	Saudi	Jazan	Yes	53	45-54	Female	Higher education	Urban	From 6-10 years	Yes	Yes	Yes	Yes	No	No	Yes	No	No	No	I don't know	No	No	Yes	No	Yes	Yes	Yes	Yes	Yes	I don't know	Yes	Yes	I don't know	Yes	Yes	Yes, in the eyes	Present	23	High level of knowledge
Yes	Saudi	Jazan	Yes	29	<35	Male	Higher education	Rural	Less than 2 years	I don't know	No	Yes	Yes	Yes	Yes	Yes	No	No	No	No	No	No	No	No	No	No	Yes	Yes	I don't know	I don't know	I don't know	I don't know	I don't know	I don't know	I don't know	I have no complications	Absent	12	Low level of knowledge
Yes	Saudi	Jazan	Yes	53	45-54	Male	Higher education	Rural	From 6-10 years	Yes	No	Yes	Yes	No	I don't know	I don't know	No	No	Yes	No	No	No	Yes	No	Yes	Yes	Yes	Yes	I don't know	I don't know	I don't know	Yes	I don't know	I don't know	Yes	I have no complications	Absent	17	Low level of knowledge
Yes	Saudi	Jazan	Yes	50	45-54	Female	Intermediate	Rural	From 2-5 years	Yes	I don't know	I don't know	Yes	No	I don't know	I don't know	No	No	No	No	No	No	Yes	No	I don't know	Yes	Yes	Yes	I don't know	I don't know	Yes	Yes	I don't know	I don't know	Yes	Yes, in the eyes	Present	17	Low level of knowledge
Yes	Saudi	Jazan	Yes	57	55-64	Male	Primary	Rural	From 6-10 years	Yes	No	No	No	Yes	Yes	I don't know	No	No	No	No	No	No	Yes	Yes	Yes	No	Yes	Yes	Yes	Yes	Yes	Yes	Yes	Yes	Yes	Yes, in the eyes	Present	17	Low level of knowledge
Yes	Saudi	Jazan	Yes	70	≥65	Female	Intermediate	Rural	More than 10 years	Yes	Yes	Yes	Yes	No	No	Yes	No	No	No	Yes	No	I don't know	Yes	No	No	Yes	Yes	Yes	Yes	No	Yes	Yes	Yes	I don't know	I don't know	I have no complications	Absent	21	High level of knowledge
Yes	Saudi	Jazan	Yes	90	≥65	Male	Intermediate	Rural	From 6-10 years	Yes	I don't know	I don't know	Yes	Yes	I don't know	Yes	Yes	No	No	Yes	No	No	No	No	Yes	Yes	No	Yes	Yes	No	Yes	Yes	I don't know	I don't know	I don't know	I have no complications	Absent	15	Low level of knowledge
Yes	Saudi	Jazan	Yes	22	<35	Female	Higher education	Rural	Less than 2 years	Yes	Yes	Yes	Yes	No	I don't know	I don't know	No	No	Yes	No	No	No	Yes	I don't know	I don't know	Yes	Yes	Yes	I don't know	No	No	I don't know	No	No	Yes	I have no complications	Absent	16	Low level of knowledge
Yes	Saudi	Jazan	Yes	31	<35	Female	Higher education	Rural	Less than 2 years	Yes	Yes	Yes	Yes	No	No	Yes	No	No	Yes	No	No	No	No	No	No	Yes	Yes	Yes	Yes	No	Yes	Yes	Yes	Yes	Yes	I have no complications	Absent	23	High level of knowledge
Yes	Saudi	Jazan	Yes	49	45-54	Male	No formal education	Rural	From 2-5 years	I don't know	I don't know	I don't know	I don't know	I don't know	I don't know	I don't know	I don't know	I don't know	I don't know	I don't know	I don't know	I don't know	I don't know	I don't know	I don't know	I don't know	I don't know	I don't know	I don't know	I don't know	I don't know	I don't know	I don't know	I don't know	I don't know	I have no complications	Absent	0	Low level of knowledge
Yes	Saudi	Jazan	Yes	35	35-44	Female	No formal education	Rural	Less than 2 years	Yes	Yes	Yes	Yes	Yes	I don't know	I don't know	Yes	No	Yes	No	I don't know	No	Yes	No	Yes	Yes	Yes	Yes	Yes	No	Yes	Yes	I don't know	I don't know	I don't know	I have no complications	Absent	17	Low level of knowledge
Yes	Saudi	Jazan	Yes	65	≥65	Female	Intermediate	Rural	From 6-10 years	Yes	I don't know	I don't know	Yes	No	I don't know	Yes	No	No	No	No	No	No	Yes	No	Yes	Yes	Yes	Yes	Yes	I don't know	I don't know	Yes	I don't know	Yes	Yes	Yes, in the heart	Present	20	High level of knowledge
Yes	Saudi	Jazan	Yes	64	55-64	Female	No formal education	Rural	From 6-10 years	I don't know	I don't know	I don't know	Yes	No	I don't know	I don't know	No	No	Yes	I don't know	No	I don't know	No	I don't know	I don't know	I don't know	I don't know	Yes	I don't know	I don't know	I don't know	I don't know	I don't know	I don't know	I don't know	I have no complications	Absent	6	Low level of knowledge
Yes	Saudi	Jazan	Yes	49	45-54	Male	No formal education	Urban	Less than 2 years	I don't know	I don't know	I don't know	Yes	I don't know	Yes	No	No	No	Yes	No	No	No	I don't know	No	I don't know	Yes	Yes	Yes	Yes	No	No	No	No	No	No	I have no complications	Absent	12	Low level of knowledge
Yes	Saudi	Jazan	Yes	47	45-54	Male	Primary	Rural	Less than 2 years	Yes	Yes	Yes	Yes	No	I don't know	I don't know	No	No	Yes	No	No	No	I don't know	No	Yes	Yes	Yes	Yes	Yes	No	Yes	Yes	Yes	I don't know	Yes	Yes, in the heart	Present	21	High level of knowledge
Yes	Saudi	Jazan	Yes	55	55-64	Female	Secondary	Rural	Less than 2 years	Yes	I don't know	Yes	Yes	No	I don't know	Yes	No	No	Yes	No	No	I don't know	I don't know	No	Yes	Yes	Yes	I don't know	I don't know	I don't know	No	I don't know	I don't know	I don't know	Yes	I have no complications	Absent	14	Low level of knowledge
Yes	Saudi	Jazan	Yes	31	<35	Female	Secondary	Rural	Less than 2 years	Yes	Yes	Yes	Yes	No	Yes	No	I don't know	No	I don't know	No	No	No	Yes	No	No	Yes	Yes	Yes	I don't know	Yes	No	Yes	Yes	No	Yes	I have no complications	Absent	17	Low level of knowledge
Yes	Saudi	Jazan	Yes	37	35-44	Male	Secondary	Rural	Less than 2 years	Yes	No	No	No	Yes	Yes	No	No	No	No	No	Yes	No	Yes	Yes	Yes	Yes	Yes	Yes	Yes	Yes	Yes	Yes	Yes	Yes	Yes	Yes, in the eyes	Present	17	Low level of knowledge
Yes	Saudi	Jazan	Yes	39	35-44	Male	Primary	Rural	Less than 2 years	I don't know	I don't know	I don't know	Yes	No	I don't know	I don't know	No	No	I don't know	No	No	No	Yes	No	Yes	No	Yes	Yes	Yes	No	Yes	Yes	Yes	Yes	Yes	I have no complications	Absent	19	Low level of knowledge
Yes	Saudi	Jazan	Yes	82	≥65	Male	Intermediate	Rural	More than 10 years	I don't know	I don't know	I don't know	Yes	No	I don't know	I don't know	No	No	I don't know	No	No	No	Yes	No	Yes	Yes	Yes	Yes	Yes	No	Yes	Yes	Yes	Yes	Yes	Yes, in the heart	Present	20	High level of knowledge
Yes	Saudi	Jazan	Yes	70	≥65	Female	Higher education	Rural	More than 10 years	Yes	Yes	Yes	Yes	No	I don't know	Yes	No	No	No	No	No	No	Yes	No	Yes	Yes	Yes	Yes	Yes	No	Yes	Yes	Yes	Yes	Yes	Yes, in the kidneys, Yes, in the eyes, Yes, in the heart	Present	25	High level of knowledge
Yes	Saudi	Jazan	Yes	49	45-54	Male	Primary	Rural	Less than 2 years	I don't know	I don't know	I don't know	No	Yes	I don't know	I don't know	Yes	No	Yes	No	I don't know	No	Yes	No	Yes	Yes	Yes	Yes	Yes	No	Yes	Yes	Yes	I don't know	Yes	I have no complications	Absent	15	Low level of knowledge
Yes	Saudi	Jazan	Yes	35	35-44	Female	Secondary	Rural	From 2-5 years	Yes	Yes	I don't know	I don't know	No	I don't know	I don't know	No	No	Yes	No	No	No	I don't know	No	I don't know	Yes	Yes	Yes	I don't know	I don't know	I don't know	I don't know	Yes	I don't know	I don't know	Yes, in the heart	Present	13	Low level of knowledge
Yes	Saudi	Jazan	Yes	58	55-64	Male	No formal education	Rural	More than 10 years	Yes	Yes	I don't know	Yes	No	Yes	I don't know	No	No	I don't know	No	No	No	Yes	No	Yes	Yes	Yes	Yes	Yes	No	Yes	Yes	Yes	Yes	Yes	Yes, in the eyes	Present	22	High level of knowledge
Yes	Saudi	Jazan	Yes	53	45-54	Male	Higher education	Rural	From 6-10 years	Yes	I don't know	I don't know	Yes	No	Yes	No	Yes	Yes	Yes	Yes	No	No	Yes	No	Yes	Yes	I don't know	I don't know	Yes	Yes	Yes	Yes	Yes	Yes	Yes	I have no complications	Absent	15	Low level of knowledge
Yes	Saudi	Jazan	Yes	37	35-44	Female	No formal education	Rural	From 2-5 years	I don't know	I don't know	I don't know	Yes	No	I don't know	Yes	I don't know	No	Yes	No	No	No	I don't know	No	Yes	Yes	Yes	I don't know	I don't know	I don't know	Yes	I don't know	Yes	Yes	Yes	Yes, in the heart	Present	15	Low level of knowledge
Yes	Saudi	Jazan	Yes	27	<35	Male	Higher education	Urban	Less than 2 years	Yes	Yes	Yes	Yes	No	I don't know	I don't know	No	No	I don't know	No	No	No	Yes	I don't know	I don't know	Yes	Yes	Yes	I don't know	I don't know	I don't know	Yes	I don't know	I don't know	I don't know	Yes, in the heart	Present	15	Low level of knowledge
Yes	Saudi	Jazan	Yes	32	<35	Male	Intermediate	Rural	From 2-5 years	No	Yes	No	I don't know	Yes	No	No	Yes	Yes	No	Yes	No	I don't know	No	I don't know	Yes	No	No	No	Yes	Yes	Yes	Yes	No	I don't know	I don't know	Yes, in the kidneys	Present	8	Low level of knowledge
Yes	Saudi	Jazan	Yes	70	≥65	Male	Intermediate	Urban	Less than 2 years	Yes	Yes	Yes	Yes	No	I don't know	Yes	Yes	No	No	No	No	No	No	No	Yes	Yes	Yes	Yes	Yes	No	Yes	Yes	Yes	I don't know	Yes	Yes, in the eyes	Present	22	High level of knowledge
Yes	Saudi	Jazan	Yes	40	35-44	Male	Higher education	Urban	More than 10 years	I don't know	I don't know	I don't know	I don't know	No	I don't know	I don't know	No	No	No	No	No	No	I don't know	No	No	Yes	Yes	Yes	No	No	Yes	Yes	Yes	Yes	Yes	Yes, in the eyes	Present	17	Low level of knowledge
Yes	Saudi	Jazan	Yes	42	35-44	Male	Higher education	Rural	From 6-10 years	Yes	Yes	Yes	Yes	No	Yes	No	No	No	No	No	No	No	Yes	No	No	Yes	Yes	Yes	Yes	No	Yes	Yes	Yes	No	Yes	I have no complications	Absent	22	High level of knowledge
Yes	Saudi	Jazan	Yes	43	35-44	Female	Higher education	Rural	Less than 2 years	Yes	Yes	Yes	Yes	No	I don't know	I don't know	No	No	I don't know	No	No	No	Yes	No	Yes	Yes	Yes	Yes	Yes	No	I don't know	I don't know	I don't know	Yes	I don't know	I have no complications	Absent	19	Low level of knowledge
Yes	Saudi	Jazan	Yes	76	≥65	Male	Intermediate	Rural	From 6-10 years	Yes	Yes	Yes	Yes	No	No	Yes	Yes	No	No	No	No	No	Yes	No	Yes	Yes	Yes	No	I don't know	Yes	Yes	Yes	Yes	I don't know	I don't know	I have no complications	Absent	20	High level of knowledge
Yes	Saudi	Jazan	Yes	38	35-44	Male	Higher education	Rural	Less than 2 years	Yes	I don't know	I don't know	Yes	Yes	I don't know	No	No	No	Yes	No	Yes	No	Yes	No	Yes	Yes	Yes	Yes	Yes	Yes	Yes	Yes	Yes	No	Yes	Yes, in the heart	Present	17	Low level of knowledge
Yes	Saudi	Jazan	Yes	57	55-64	Male	Higher education	Urban	More than 10 years	Yes	Yes	Yes	Yes	No	Yes	I don't know	No	No	No	Yes	No	No	Yes	No	Yes	Yes	Yes	Yes	Yes	Yes	Yes	Yes	Yes	Yes	Yes	I have no complications	Absent	22	High level of knowledge
Yes	Saudi	Jazan	Yes	49	45-54	Male	Higher education	Rural	From 2-5 years	Yes	Yes	Yes	Yes	No	Yes	I don't know	No	No	No	No	No	No	Yes	No	Yes	Yes	Yes	Yes	Yes	No	I don't know	Yes	Yes	Yes	I don't know	I have no complications	Absent	22	High level of knowledge
Yes	Saudi	Jazan	Yes	68	≥65	Male	Intermediate	Rural	From 6-10 years	Yes	Yes	Yes	Yes	No	I don't know	I don't know	No	No	No	No	No	No	Yes	I don't know	Yes	Yes	I don't know	Yes	Yes	Yes	I don't know	Yes	Yes	I don't know	Yes	Yes, in the eyes, Yes, in the heart	Present	19	Low level of knowledge
Yes	Saudi	Jazan	Yes	25	<35	Male	Higher education	Rural	From 2-5 years	I don't know	I don't know	I don't know	Yes	No	Yes	No	No	No	Yes	No	No	No	Yes	I don't know	I don't know	Yes	I don't know	Yes	Yes	No	Yes	I don't know	I don't know	I don't know	Yes	I have no complications	Absent	14	Low level of knowledge
Yes	Saudi	Jazan	Yes	30	<35	Male	No formal education	Urban	Less than 2 years	I don't know	I don't know	Yes	Yes	Yes	No	I don't know	Yes	Yes	Yes	No	No	I don't know	Yes	Yes	Yes	Yes	Yes	Yes	Yes	Yes	Yes	Yes	Yes	No	Yes	Yes, in the heart	Present	15	Low level of knowledge
Yes	Saudi	Jazan	Yes	24	<35	Male	Higher education	Rural	Less than 2 years	Yes	Yes	Yes	Yes	Yes	I don't know	I don't know	No	No	No	I don't know	Yes	Yes	Yes	I don't know	I don't know	I don't know	No	Yes	Yes	I don't know	Yes	Yes	Yes	I don't know	Yes	Yes, in the eyes	Present	14	Low level of knowledge
Yes	Saudi	Jazan	Yes	26	<35	Male	Higher education	Rural	Less than 2 years	Yes	Yes	Yes	No	No	I don't know	I don't know	I don't know	Yes	I don't know	Yes	No	I don't know	No	No	No	Yes	Yes	Yes	Yes	I don't know	I don't know	I don't know	I don't know	I don't know	I don't know	I have no complications	Absent	10	Low level of knowledge
Yes	Saudi	Jazan	Yes	28	<35	Male	Higher education	Urban	Less than 2 years	I don't know	I don't know	I don't know	Yes	No	No	Yes	No	No	No	No	No	No	Yes	No	Yes	Yes	No	Yes	Yes	No	Yes	Yes	Yes	Yes	Yes	Yes, in the kidneys	Present	22	High level of knowledge
Yes	Saudi	Jazan	Yes	55	55-64	Male	Higher education	Urban	From 2-5 years	Yes	Yes	Yes	No	Yes	Yes	No	No	No	Yes	No	No	No	Yes	No	No	No	No	No	Yes	Yes	Yes	Yes	Yes	Yes	Yes	I have no complications	Absent	16	Low level of knowledge
Yes	Saudi	Jazan	Yes	33	<35	Male	No formal education	Urban	From 2-5 years	I don't know	I don't know	I don't know	Yes	I don't know	Yes	No	I don't know	I don't know	I don't know	No	No	No	Yes	I don't know	I don't know	Yes	Yes	Yes	Yes	I don't know	I don't know	I don't know	Yes	Yes	Yes	Yes, in the eyes	Present	12	Low level of knowledge
Yes	Saudi	Jazan	Yes	51	45-54	Female	Secondary	Rural	More than 10 years	Yes	Yes	Yes	Yes	No	No	Yes	No	No	No	No	No	No	Yes	No	Yes	Yes	Yes	Yes	No	Yes	Yes	Yes	Yes	Yes	Yes	Yes, in the eyes	Present	24	High level of knowledge
Yes	Saudi	Jazan	Yes	43	35-44	Male	No formal education	Urban	From 6-10 years	Yes	Yes	Yes	Yes	Yes	I don't know	Yes	Yes	I don't know	I don't know	Yes	No	No	Yes	No	Yes	Yes	Yes	Yes	Yes	Yes	I don't know	Yes	Yes	Yes	Yes	Yes, in the kidneys	Present	18	Low level of knowledge
Yes	Saudi	Jazan	Yes	28	<35	Male	Higher education	Urban	Less than 2 years	I don't know	I don't know	I don't know	I don't know	I don't know	I don't know	I don't know	I don't know	No	I don't know	I don't know	No	I don't know	Yes	No	Yes	Yes	Yes	Yes	I don't know	I don't know	I don't know	I don't know	I don't know	I don't know	I don't know	I have no complications	Absent	8	Low level of knowledge
Yes	Saudi	Jazan	Yes	43	35-44	Male	Higher education	Urban	More than 10 years	I don't know	I don't know	I don't know	Yes	No	I don't know	Yes	I don't know	I don't know	I don't know	No	No	No	I don't know	No	Yes	Yes	Yes	Yes	Yes	I don't know	I don't know	I don't know	I don't know	I don't know	I don't know	I have no complications	Absent	12	Low level of knowledge
Yes	Saudi	Jazan	Yes	39	35-44	Male	No formal education	Rural	From 6-10 years	I don't know	I don't know	I don't know	Yes	Yes	No	I don't know	No	No	Yes	Yes	No	Yes	Yes	No	Yes	Yes	Yes	Yes	Yes	No	I don't know	I don't know	I don't know	I don't know	I don't know	I have no complications	Absent	13	Low level of knowledge
Yes	Saudi	Jazan	Yes	39	35-44	Male	No formal education	Rural	From 2-5 years	I don't know	Yes	No	I don't know	Yes	No	Yes	No	No	No	No	I don't know	Yes	No	I don't know	No	Yes	Yes	No	No	No	I don't know	Yes	Yes	No	Yes	Yes, in the eyes	Present	13	Low level of knowledge
Yes	Saudi	Jazan	Yes	60	55-64	Female	Intermediate	Urban	From 6-10 years	Yes	I don't know	I don't know	Yes	No	Yes	No	No	No	No	No	No	No	Yes	No	Yes	Yes	Yes	Yes	I don't know	I don't know	I don't know	I don't know	I don't know	I don't know	I don't know	I have no complications	Absent	15	Low level of knowledge
Yes	Saudi	Jazan	Yes	35	35-44	Male	Higher education	Urban	Less than 2 years	Yes	Yes	Yes	Yes	No	No	No	No	No	No	No	No	No	Yes	No	Yes	Yes	Yes	Yes	Yes	No	Yes	Yes	Yes	Yes	Yes	I have no complications	Absent	25	High level of knowledge
Yes	Saudi	Jazan	Yes	43	35-44	Male	Higher education	Rural	More than 10 years	Yes	Yes	Yes	Yes	No	I don't know	I don't know	No	No	No	No	I don't know	I don't know	I don't know	I don't know	I don't know	I don't know	I don't know	Yes	I don't know	I don't know	Yes	Yes	Yes	No	I don't know	I have no complications	Absent	13	Low level of knowledge
Yes	Saudi	Jazan	Yes	31	<35	Male	No formal education	Rural	Less than 2 years	Yes	Yes	Yes	Yes	Yes	I don't know	I don't know	I don't know	I don't know	I don't know	I don't know	I don't know	No	Yes	I don't know	I don't know	I don't know	Yes	Yes	Yes	I don't know	Yes	Yes	Yes	Yes	Yes	Yes, in the kidneys	Present	14	Low level of knowledge
Yes	Saudi	Jazan	Yes	24	<35	Male	No formal education	Urban	From 6-10 years	I don't know	I don't know	I don't know	Yes	No	I don't know	Yes	No	No	I don't know	No	I don't know	No	Yes	No	Yes	No	Yes	Yes	Yes	No	Yes	Yes	No	I don't know	Yes	Yes, in the eyes, Yes, in the heart	Present	17	Low level of knowledge
Yes	Saudi	Jazan	Yes	46	45-54	Male	Higher education	Rural	More than 10 years	I don't know	I don't know	I don't know	I don't know	I don't know	Yes	I don't know	No	No	Yes	No	No	No	Yes	No	I don't know	No	Yes	Yes	I don't know	I don't know	Yes	Yes	Yes	Yes	Yes	I have no complications	Absent	14	Low level of knowledge
Yes	Saudi	Jazan	Yes	63	55-64	Male	No formal education	Urban	From 6-10 years	Yes	Yes	Yes	Yes	No	No	Yes	No	No	No	No	No	No	I don't know	No	Yes	Yes	Yes	Yes	I don't know	I don't know	Yes	Yes	No	No	Yes	I have no complications	Absent	21	High level of knowledge
Yes	Saudi	Jazan	Yes	60	55-64	Male	Secondary	Rural	More than 10 years	Yes	I don't know	I don't know	Yes	No	I don't know	No	No	No	Yes	No	No	No	No	No	No	Yes	Yes	Yes	Yes	No	I don't know	Yes	I don't know	I don't know	Yes	Yes, in the heart	Present	16	Low level of knowledge
Yes	Saudi	Jazan	Yes	23	<35	Male	Higher education	Urban	Less than 2 years	Yes	Yes	Yes	Yes	No	Yes	I don't know	No	No	Yes	No	I don't know	No	No	No	No	Yes	Yes	Yes	I don't know	I don't know	Yes	Yes	Yes	I don't know	Yes	I have no complications	Absent	17	Low level of knowledge
Yes	Saudi	Jazan	Yes	76	≥65	Female	Intermediate	Rural	From 6-10 years	Yes	Yes	Yes	Yes	No	No	Yes	No	No	No	Yes	No	No	Yes	No	Yes	Yes	Yes	Yes	Yes	Yes	Yes	Yes	Yes	Yes	Yes	Yes, in the kidneys, Yes, in the eyes	Present	24	High level of knowledge
Yes	Saudi	Jazan	Yes	41	35-44	Male	Higher education	Urban	From 2-5 years	I don't know	I don't know	I don't know	I don't know	I don't know	I don't know	I don't know	No	No	Yes	No	I don't know	I don't know	No	No	Yes	Yes	Yes	Yes	Yes	No	Yes	Yes	Yes	Yes	Yes	I have no complications	Absent	15	Low level of knowledge
Yes	Saudi	Jazan	Yes	55	55-64	Female	Intermediate	Rural	From 6-10 years	I don't know	I don't know	I don't know	Yes	No	Yes	No	No	No	Yes	No	No	No	Yes	No	Yes	Yes	Yes	Yes	I don't know	I don't know	Yes	Yes	Yes	I don't know	I don't know	I have no complications	Absent	16	Low level of knowledge
Yes	Saudi	Jazan	Yes	29	<35	Male	Higher education	Urban	Less than 2 years	Yes	Yes	Yes	Yes	No	Yes	No	No	No	Yes	No	No	No	Yes	No	No	Yes	Yes	Yes	I don't know	I don't know	Yes	Yes	Yes	Yes	Yes	I have no complications	Absent	20	High level of knowledge
Yes	Saudi	Jazan	Yes	25	<35	Male	Secondary	Urban	Less than 2 years	I don't know	I don't know	I don't know	No	Yes	Yes	I don't know	No	No	Yes	No	I don't know	No	Yes	No	Yes	Yes	Yes	Yes	Yes	I don't know	Yes	Yes	I don't know	I don't know	Yes	I have no complications	Absent	14	Low level of knowledge
Yes	Saudi	Jazan	Yes	60	55-64	Male	Intermediate	Rural	From 6-10 years	No	No	No	Yes	Yes	No	Yes	No	No	No	Yes	No	Yes	No	No	Yes	Yes	Yes	Yes	Yes	No	Yes	Yes	Yes	Yes	Yes	Yes, in the eyes	Present	19	Low level of knowledge
Yes	Saudi	Jazan	Yes	55	55-64	Female	Secondary	Urban	From 2-5 years	Yes	Yes	Yes	Yes	No	No	Yes	No	No	I don't know	No	No	No	Yes	No	Yes	Yes	Yes	Yes	No	Yes	Yes	Yes	Yes	Yes	Yes	Yes, in the heart	Present	23	High level of knowledge
Yes	Saudi	Jazan	Yes	32	<35	Female	Secondary	Rural	From 2-5 years	I don't know	I don't know	I don't know	Yes	No	No	Yes	No	No	I don't know	No	No	I don't know	I don't know	No	Yes	Yes	Yes	Yes	I don't know	I don't know	Yes	Yes	Yes	I don't know	Yes	Yes, in the eyes	Present	17	Low level of knowledge
Yes	Saudi	Jazan	Yes	57	55-64	Female	Intermediate	Rural	Less than 2 years	I don't know	I don't know	I don't know	Yes	Yes	I don't know	No	No	No	Yes	Yes	No	No	Yes	No	No	Yes	Yes	Yes	Yes	Yes	Yes	Yes	I don't know	Yes	Yes	I have no complications	Absent	15	Low level of knowledge
Yes	Saudi	Jazan	Yes	32	<35	Female	Secondary	Urban	Less than 2 years	I don't know	I don't know	I don't know	No	Yes	I don't know	I don't know	No	No	Yes	No	No	Yes	Yes	No	Yes	Yes	Yes	Yes	No	Yes	Yes	Yes	Yes	No	Yes	Yes, in the eyes	Present	14	Low level of knowledge
Yes	Saudi	Jazan	Yes	33	<35	Male	Higher education	Rural	From 2-5 years	Yes	Yes	Yes	Yes	No	No	Yes	No	No	No	No	No	No	Yes	No	Yes	Yes	Yes	Yes	No	Yes	Yes	Yes	Yes	Yes	Yes	Yes, in the heart	Present	24	High level of knowledge
Yes	Saudi	Jazan	Yes	24	<35	Male	Primary	Urban	Less than 2 years	No	I don't know	I don't know	I don't know	Yes	I don't know	I don't know	I don't know	I don't know	I don't know	I don't know	I don't know	I don't know	I don't know	I don't know	I don't know	Yes	I don't know	Yes	I don't know	I don't know	I don't know	I don't know	I don't know	I don't know	Yes	I have no complications	Absent	3	Low level of knowledge
Yes	Saudi	Jazan	Yes	34	<35	Female	Higher education	Rural	From 6-10 years	Yes	I don't know	I don't know	No	No	No	No	No	No	Yes	Yes	No	No	Yes	No	Yes	Yes	Yes	Yes	Yes	No	Yes	Yes	Yes	I don't know	No	I have no complications	Absent	18	Low level of knowledge
Yes	Saudi	Jazan	Yes	57	55-64	Female	Secondary	Urban	From 6-10 years	Yes	I don't know	Yes	Yes	No	Yes	No	No	No	Yes	No	No	No	Yes	No	Yes	Yes	Yes	Yes	Yes	No	Yes	Yes	Yes	I don't know	Yes	Yes, in the eyes	Present	21	High level of knowledge
Yes	Saudi	Jazan	Yes	78	≥65	Female	Higher education	Urban	More than 10 years	I don't know	I don't know	I don't know	Yes	No	I don't know	Yes	No	No	I don't know	No	No	No	Yes	No	Yes	Yes	Yes	Yes	Yes	No	Yes	Yes	Yes	I don't know	Yes	I have no complications	Absent	20	High level of knowledge
Yes	Saudi	Jazan	Yes	65	≥65	Female	Intermediate	Rural	From 6-10 years	Yes	Yes	No	Yes	No	No	Yes	No	No	No	Yes	No	No	Yes	No	Yes	No	I don't know	Yes	Yes	No	Yes	Yes	Yes	Yes	No	I have no complications	Absent	21	High level of knowledge
Yes	Saudi	Jazan	Yes	23	<35	Male	Higher education	Urban	Less than 2 years	Yes	I don't know	I don't know	No	Yes	I don't know	I don't know	No	No	Yes	No	No	No	Yes	I don't know	Yes	Yes	Yes	Yes	Yes	No	Yes	Yes	Yes	I don't know	Yes	I have no complications	Absent	17	Low level of knowledge
Yes	Saudi	Jazan	Yes	36	35-44	Male	Higher education	Urban	From 6-10 years	Yes	Yes	Yes	Yes	No	I don't know	I don't know	No	No	I don't know	No	No	No	Yes	No	No	Yes	Yes	Yes	I don't know	I don't know	I don't know	Yes	Yes	Yes	Yes	Yes, in the kidneys	Present	19	Low level of knowledge
Yes	Saudi	Jazan	Yes	34	<35	Male	No formal education	Urban	Less than 2 years	I don't know	I don't know	I don't know	Yes	No	I don't know	I don't know	I don't know	I don't know	I don't know	I don't know	I don't know	I don't know	I don't know	I don't know	I don't know	I don't know	I don't know	I don't know	I don't know	I don't know	I don't know	Yes	I don't know	I don't know	I don't know	Yes, in the heart	Present	3	Low level of knowledge
Yes	Saudi	Jazan	Yes	54	45-54	Male	No formal education	Rural	From 6-10 years	Yes	Yes	Yes	Yes	No	I don't know	I don't know	No	No	I don't know	I don't know	No	No	Yes	No	Yes	Yes	Yes	Yes	Yes	I don't know	Yes	Yes	Yes	Yes	Yes	I have no complications	Absent	21	High level of knowledge
Yes	Saudi	Jazan	Yes	60	55-64	Female	Intermediate	Urban	More than 10 years	Yes	Yes	Yes	Yes	Yes	No	Yes	Yes	No	Yes	No	Yes	No	Yes	No	Yes	Yes	Yes	Yes	Yes	Yes	No	Yes	Yes	Yes	Yes	Yes, in the eyes, Yes, in the heart	Present	20	High level of knowledge
Yes	Saudi	Jazan	Yes	52	45-54	Female	Secondary	Urban	More than 10 years	I don't know	I don't know	I don't know	Yes	No	No	Yes	No	No	Yes	No	No	No	Yes	No	Yes	Yes	Yes	Yes	Yes	No	Yes	Yes	Yes	Yes	Yes	I have no complications	Absent	22	High level of knowledge
Yes	Saudi	Jazan	Yes	38	35-44	Male	No formal education	Rural	More than 10 years	I don't know	I don't know	I don't know	Yes	No	I don't know	Yes	Yes	No	No	No	No	No	Yes	No	Yes	Yes	Yes	Yes	Yes	Yes	Yes	Yes	Yes	Yes	Yes	I have no complications	Absent	20	High level of knowledge
Yes	Saudi	Jazan	Yes	43	35-44	Male	No formal education	Urban	More than 10 years	I don't know	I don't know	I don't know	Yes	No	I don't know	Yes	No	No	Yes	No	No	No	Yes	Yes	Yes	Yes	Yes	Yes	Yes	Yes	I don't know	I don't know	I don't know	Yes	Yes	Yes, in the kidneys, Yes, in the eyes	Present	16	Low level of knowledge
Yes	Saudi	Jazan	Yes	48	45-54	Male	Higher education	Urban	From 6-10 years	Yes	Yes	Yes	No	Yes	Yes	No	No	No	No	Yes	Yes	No	Yes	No	Yes	Yes	Yes	Yes	Yes	No	I don't know	Yes	I don't know	I don't know	I don't know	Yes, in the heart	Present	16	Low level of knowledge
Yes	Saudi	Jazan	Yes	23	<35	Male	Higher education	Rural	Less than 2 years	I don't know	I don't know	I don't know	Yes	No	No	Yes	No	No	No	No	No	No	Yes	No	Yes	Yes	Yes	Yes	Yes	I don't know	Yes	Yes	Yes	I don't know	Yes	Yes, in the eyes	Present	21	High level of knowledge
Yes	Saudi	Jazan	Yes	48	45-54	Female	Higher education	Urban	More than 10 years	Yes	Yes	Yes	Yes	No	I don't know	I don't know	No	No	I don't know	No	No	No	Yes	No	Yes	Yes	Yes	Yes	Yes	No	Yes	Yes	Yes	Yes	I don't know	Yes, in the heart	Present	22	High level of knowledge
Yes	Saudi	Jazan	Yes	33	<35	Male	No formal education	Rural	Less than 2 years	Yes	No	No	Yes	No	I don't know	I don't know	No	I don't know	No	I don't know	No	No	Yes	I don't know	Yes	Yes	Yes	Yes	Yes	Yes	Yes	Yes	Yes	Yes	Yes	Yes, in the eyes	Present	18	Low level of knowledge
Yes	Saudi	Jazan	Yes	38	35-44	Female	Primary	Urban	Less than 2 years	Yes	I don't know	I don't know	Yes	No	Yes	Yes	No	Yes	No	Yes	No	No	Yes	Yes	Yes	Yes	Yes	Yes	Yes	Yes	Yes	Yes	Yes	Yes	Yes	Yes, in the kidneys	Present	19	Low level of knowledge
Yes	Saudi	Jazan	Yes	40	35-44	Male	Intermediate	Rural	More than 10 years	Yes	I don't know	I don't know	Yes	No	Yes	I don't know	No	I don't know	Yes	Yes	No	No	Yes	Yes	Yes	Yes	Yes	Yes	Yes	Yes	Yes	Yes	Yes	Yes	Yes	Yes, in the heart	Present	17	Low level of knowledge
Yes	Saudi	Jazan	Yes	45	45-54	Female	Secondary	Urban	From 6-10 years	Yes	I don't know	I don't know	I don't know	No	Yes	Yes	Yes	I don't know	I don't know	No	I don't know	I don't know	No	Yes	Yes	I don't know	No	Yes	Yes	Yes	Yes	Yes	Yes	Yes	Yes	Yes, in the heart	Present	12	Low level of knowledge
Yes	Saudi	Jazan	Yes	36	35-44	Female	Higher education	Urban	Less than 2 years	Yes	I don't know	I don't know	Yes	No	Yes	I don't know	No	Yes	No	No	No	No	Yes	Yes	Yes	Yes	Yes	Yes	Yes	Yes	Yes	Yes	Yes	Yes	Yes	Yes, in the kidneys	Present	19	Low level of knowledge
Yes	Saudi	Jazan	Yes	47	45-54	Male	Primary	Rural	From 6-10 years	I don't know	No	Yes	I don't know	Yes	Yes	No	Yes	No	Yes	No	No	I don't know	No	Yes	I don't know	No	Yes	I don't know	No	Yes	Yes	No	Yes	Yes	No	Yes, in the eyes	Present	8	Low level of knowledge
Yes	Saudi	Jazan	Yes	52	45-54	Female	No formal education	Rural	Less than 2 years	Yes	No	No	I don't know	No	I don't know	Yes	No	No	Yes	No	No	I don't know	Yes	No	Yes	No	I don't know	Yes	Yes	Yes	Yes	Yes	Yes	Yes	Yes	I have no complications	Absent	17	Low level of knowledge
Yes	Saudi	Jazan	Yes	38	35-44	Male	No formal education	Urban	From 2-5 years	I don't know	Yes	Yes	No	Yes	I don't know	I don't know	Yes	No	Yes	I don't know	No	No	Yes	No	Yes	Yes	Yes	Yes	Yes	No	Yes	Yes	Yes	I don't know	Yes	Yes, in the eyes	Present	17	Low level of knowledge
Yes	Saudi	Jazan	Yes	30	<35	Female	Higher education	Urban	Less than 2 years	Yes	Yes	Yes	Yes	No	I don't know	No	No	No	Yes	No	No	No	Yes	No	Yes	Yes	Yes	Yes	Yes	No	Yes	Yes	Yes	Yes	Yes	Yes, in the eyes	Present	23	High level of knowledge
Yes	Saudi	Jazan	Yes	60	55-64	Female	Intermediate	Rural	From 2-5 years	Yes	Yes	Yes	Yes	No	I don't know	I don't know	No	No	No	No	No	No	Yes	No	Yes	Yes	Yes	Yes	Yes	No	Yes	Yes	Yes	Yes	Yes	Yes, in the kidneys	Present	24	High level of knowledge
Yes	Saudi	Jazan	Yes	35	35-44	Male	No formal education	Urban	Less than 2 years	Yes	Yes	Yes	Yes	Yes	Yes	No	No	No	No	No	No	No	Yes	No	Yes	Yes	Yes	Yes	Yes	No	Yes	Yes	Yes	Yes	Yes	Yes, in the eyes	Present	23	High level of knowledge
Yes	Saudi	Jazan	Yes	65	≥65	Female	Intermediate	Rural	From 2-5 years	No	No	Yes	Yes	No	I don't know	Yes	I don't know	Yes	No	Yes	No	No	No	No	No	Yes	Yes	Yes	Yes	Yes	I don't know	Yes	Yes	Yes	Yes	Yes, in the eyes	Present	16	Low level of knowledge
Yes	Saudi	Jazan	Yes	36	35-44	Female	Primary	Rural	Less than 2 years	Yes	I don't know	I don't know	Yes	No	Yes	Yes	No	No	Yes	No	No	No	Yes	No	Yes	Yes	Yes	Yes	Yes	No	Yes	Yes	Yes	Yes	Yes	I have no complications	Absent	22	High level of knowledge
Yes	Saudi	Jazan	Yes	55	55-64	Female	Higher education	Rural	More than 10 years	Yes	Yes	Yes	Yes	No	I don't know	Yes	No	No	No	No	No	No	Yes	No	Yes	Yes	Yes	Yes	Yes	No	Yes	Yes	Yes	Yes	Yes	Yes, in the eyes	Present	25	High level of knowledge
Yes	Saudi	Jazan	Yes	49	45-54	Female	Primary	Urban	From 2-5 years	I don't know	I don't know	I don't know	Yes	I don't know	No	I don't know	No	No	No	No	No	No	Yes	No	Yes	Yes	Yes	I don't know	Yes	I don't know	I don't know	I don't know	I don't know	No	Yes	Yes, in the eyes	Present	15	Low level of knowledge
Yes	Saudi	Jazan	Yes	45	45-54	Female	Higher education	Urban	From 6-10 years	Yes	Yes	Yes	Yes	No	Yes	Yes	No	No	Yes	No	No	No	Yes	No	Yes	Yes	Yes	Yes	Yes	No	Yes	Yes	Yes	Yes	Yes	Yes, in the eyes	Present	24	High level of knowledge
Yes	Saudi	Jazan	Yes	50	45-54	Female	No formal education	Urban	From 2-5 years	I don't know	I don't know	I don't know	Yes	No	I don't know	I don't know	Yes	No	I don't know	No	No	No	Yes	No	Yes	Yes	Yes	I don't know	I don't know	I don't know	I don't know	I don't know	Yes	I don't know	Yes	I have no complications	Absent	13	Low level of knowledge
Yes	Saudi	Jazan	Yes	52	45-54	Male	Higher education	Urban	From 2-5 years	Yes	Yes	Yes	Yes	No	No	Yes	No	No	No	No	No	No	Yes	No	Yes	Yes	Yes	Yes	Yes	No	Yes	Yes	Yes	Yes	Yes	I have no complications	Absent	26	High level of knowledge
Yes	Saudi	Jazan	Yes	53	45-54	Male	Higher education	Rural	Less than 2 years	Yes	Yes	Yes	Yes	No	No	Yes	No	No	No	No	No	No	Yes	No	Yes	Yes	Yes	Yes	Yes	No	Yes	Yes	Yes	Yes	Yes	Yes, in the heart	Present	26	High level of knowledge
Yes	Saudi	Jazan	Yes	45	45-54	Male	No formal education	Urban	Less than 2 years	No	No	Yes	Yes	No	No	Yes	No	No	Yes	No	I don't know	I don't know	Yes	No	Yes	Yes	Yes	Yes	Yes	No	Yes	Yes	Yes	Yes	Yes	Yes, in the eyes	Present	21	High level of knowledge
Yes	Saudi	Jazan	Yes	60	55-64	Female	Intermediate	Rural	From 6-10 years	Yes	Yes	Yes	Yes	No	I don't know	Yes	No	No	No	No	No	No	Yes	No	Yes	Yes	Yes	Yes	Yes	No	Yes	Yes	Yes	Yes	Yes	Yes, in the eyes	Present	25	High level of knowledge
Yes	Saudi	Jazan	Yes	35	35-44	Male	Higher education	Urban	Less than 2 years	Yes	I don't know	I don't know	Yes	No	No	Yes	No	No	No	No	No	No	Yes	No	Yes	Yes	Yes	Yes	Yes	No	Yes	Yes	Yes	Yes	Yes	Yes, in the eyes, Yes, multiple scelerosis	Present	24	High level of knowledge
Yes	Saudi	Jazan	Yes	49	45-54	Male	Higher education	Urban	From 6-10 years	I don't know	I don't know	I don't know	No	Yes	Yes	No	No	No	Yes	No	No	No	Yes	No	Yes	Yes	Yes	Yes	Yes	Yes	I don't know	I don't know	Yes	I don't know	I don't know	I have no complications	Absent	13	Low level of knowledge
Yes	Saudi	Jazan	Yes	62	55-64	Male	No formal education	Rural	More than 10 years	I don't know	I don't know	I don't know	Yes	No	I don't know	I don't know	I don't know	I don't know	I don't know	I don't know	No	No	I don't know	I don't know	I don't know	I don't know	I don't know	I don't know	I don't know	I don't know	I don't know	Yes	Yes	Yes	I don't know	Yes, in the kidneys, Yes, in the eyes, Yes, in the heart	Present	7	Low level of knowledge
Yes	Saudi	Jazan	Yes	60	55-64	Female	Intermediate	Rural	From 6-10 years	I don't know	Yes	Yes	Yes	No	I don't know	Yes	I don't know	No	I don't know	No	No	No	Yes	No	Yes	Yes	Yes	Yes	Yes	I don't know	Yes	I don't know	Yes	I don't know	I don't know	Yes, in the kidneys, Yes, in the eyes	Present	18	Low level of knowledge
Yes	Saudi	Jazan	Yes	40	35-44	Female	Higher education	Rural	Less than 2 years	I don't know	Yes	I don't know	Yes	No	No	Yes	No	No	I don't know	No	No	No	Yes	No	Yes	Yes	Yes	Yes	Yes	I don't know	Yes	Yes	Yes	Yes	Yes	Yes, in the eyes	Present	22	High level of knowledge
Yes	Saudi	Jazan	Yes	33	<35	Female	Higher education	Rural	Less than 2 years	Yes	Yes	Yes	Yes	Yes	No	Yes	No	No	No	No	No	No	Yes	No	Yes	Yes	Yes	Yes	Yes	Yes	Yes	Yes	Yes	Yes	Yes	Yes, in the eyes	Present	24	High level of knowledge
Yes	Saudi	Jazan	Yes	48	45-54	Female	Higher education	Rural	Less than 2 years	I don't know	I don't know	I don't know	Yes	No	Yes	No	No	No	Yes	No	No	No	Yes	No	Yes	No	Yes	Yes	Yes	No	Yes	Yes	Yes	Yes	Yes	Yes, in the kidneys	Present	19	Low level of knowledge
Yes	Saudi	Jazan	Yes	60	55-64	Female	Intermediate	Rural	More than 10 years	Yes	Yes	Yes	Yes	No	No	Yes	Yes	No	Yes	Yes	No	No	Yes	No	Yes	Yes	Yes	Yes	Yes	No	Yes	Yes	Yes	Yes	Yes	Yes, in the kidneys	Present	23	High level of knowledge
Yes	Saudi	Jazan	Yes	52	45-54	Male	Higher education	Rural	From 6-10 years	Yes	Yes	Yes	Yes	No	I don't know	Yes	No	No	No	No	No	No	I don't know	No	No	Yes	Yes	Yes	Yes	No	I don't know	Yes	Yes	Yes	Yes	Yes, in the eyes	Present	22	High level of knowledge
Yes	Saudi	Jazan	Yes	55	55-64	Male	Higher education	Rural	Less than 2 years	Yes	Yes	Yes	Yes	No	I don't know	I don't know	Yes	No	Yes	Yes	I don't know	Yes	Yes	No	Yes	Yes	Yes	Yes	Yes	No	Yes	Yes	Yes	Yes	Yes	I have no complications	Absent	19	Low level of knowledge
Yes	Saudi	Jazan	Yes	40	35-44	Female	Higher education	Urban	From 2-5 years	Yes	Yes	Yes	Yes	No	No	Yes	No	No	No	No	No	No	Yes	No	Yes	Yes	Yes	Yes	Yes	No	Yes	Yes	Yes	Yes	No	Yes, in the kidneys, Yes, in the heart	Present	25	High level of knowledge
Yes	Saudi	Jazan	Yes	36	35-44	Male	Higher education	Urban	From 2-5 years	I don't know	I don't know	I don't know	Yes	No	Yes	I don't know	No	No	I don't know	No	No	No	Yes	No	Yes	Yes	Yes	Yes	No	No	Yes	Yes	Yes	Yes	Yes	I have no complications	Absent	19	Low level of knowledge
Yes	Saudi	Jazan	Yes	27	<35	Female	Secondary	Rural	Less than 2 years	No	Yes	Yes	Yes	No	I don't know	I don't know	No	No	Yes	Yes	No	No	Yes	Yes	Yes	Yes	Yes	Yes	Yes	Yes	Yes	Yes	Yes	Yes	Yes	I have no complications	Absent	19	Low level of knowledge
Yes	Saudi	Jazan	Yes	60	55-64	Male	Intermediate	Rural	From 6-10 years	Yes	Yes	Yes	Yes	No	I don't know	I don't know	No	No	I don't know	No	No	No	I don't know	No	Yes	Yes	Yes	Yes	Yes	I don't know	I don't know	I don't know	I don't know	I don't know	Yes	Yes, in the eyes	Present	17	Low level of knowledge
Yes	Saudi	Jazan	Yes	28	<35	Male	Intermediate	Urban	Less than 2 years	Yes	Yes	Yes	Yes	Yes	Yes	Yes	Yes	Yes	Yes	No	No	No	No	No	Yes	Yes	Yes	Yes	Yes	Yes	No	No	Yes	Yes	Yes	Yes, in the kidneys	Present	17	Low level of knowledge
Yes	Saudi	Jazan	Yes	40	35-44	Male	Higher education	Urban	Less than 2 years	No	No	No	Yes	Yes	Yes	Yes	Yes	Yes	Yes	Yes	Yes	Yes	Yes	Yes	Yes	Yes	Yes	Yes	Yes	Yes	Yes	Yes	Yes	Yes	Yes	Yes, in the kidneys	Present	13	Low level of knowledge
Yes	Saudi	Jazan	Yes	47	45-54	Male	No formal education	Rural	From 2-5 years	Yes	Yes	Yes	Yes	No	I don't know	I don't know	No	No	I don't know	I don't know	No	No	I don't know	No	Yes	Yes	Yes	Yes	Yes	No	I don't know	I don't know	I don't know	I don't know	Yes	Yes, in the eyes	Present	17	Low level of knowledge
Yes	Saudi	Jazan	Yes	31	<35	Female	Intermediate	Urban	More than 10 years	I don't know	I don't know	I don't know	Yes	Yes	Yes	Yes	Yes	Yes	Yes	Yes	No	No	Yes	Yes	Yes	Yes	Yes	Yes	Yes	Yes	Yes	Yes	Yes	Yes	Yes	Yes, in the kidneys	Present	15	Low level of knowledge
Yes	Saudi	Jazan	Yes	23	<35	Male	No formal education	Rural	Less than 2 years	I don't know	Yes	I don't know	Yes	No	Yes	No	No	No	No	Yes	No	No	Yes	Yes	Yes	Yes	Yes	Yes	Yes	No	I don't know	Yes	Yes	Yes	Yes	I have no complications	Absent	19	Low level of knowledge
Yes	Saudi	Jazan	Yes	35	35-44	Female	Primary	Urban	Less than 2 years	Yes	Yes	No	Yes	Yes	Yes	Yes	I don't know	I don't know	Yes	Yes	No	No	No	Yes	No	Yes	Yes	Yes	Yes	Yes	Yes	No	Yes	Yes	Yes	I have no complications	Absent	14	Low level of knowledge
Yes	Saudi	Jazan	Yes	32	<35	Female	Secondary	Urban	Less than 2 years	Yes	Yes	Yes	I don't know	No	I don't know	I don't know	Yes	Yes	Yes	Yes	No	No	No	No	No	No	No	Yes	Yes	Yes	Yes	Yes	Yes	Yes	Yes	Yes, in the heart	Present	14	Low level of knowledge
Yes	Saudi	Jazan	Yes	33	<35	Female	No formal education	Urban	From 6-10 years	No	No	Yes	I don't know	I don't know	I don't know	I don't know	I don't know	I don't know	I don't know	I don't know	No	No	No	No	No	I don't know	I don't know	I don't know	Yes	Yes	Yes	Yes	Yes	Yes	Yes	I have no complications	Absent	10	Low level of knowledge
Yes	Saudi	Jazan	Yes	38	35-44	Female	Primary	Rural	More than 10 years	Yes	Yes	Yes	I don't know	I don't know	I don't know	I don't know	No	No	I don't know	I don't know	No	No	I don't know	I don't know	I don't know	I don't know	I don't know	I don't know	Yes	Yes	Yes	Yes	Yes	Yes	Yes	Yes, in the kidneys	Present	13	Low level of knowledge
Yes	Saudi	Jazan	Yes	58	55-64	Female	Intermediate	Rural	From 6-10 years	Yes	Yes	Yes	Yes	No	Yes	No	No	No	No	Yes	No	No	Yes	Yes	Yes	Yes	Yes	Yes	Yes	No	Yes	Yes	Yes	Yes	Yes	Yes, in the eyes	Present	22	High level of knowledge
Yes	Saudi	Jazan	Yes	35	35-44	Male	Intermediate	Urban	Less than 2 years	I don't know	I don't know	I don't know	Yes	Yes	Yes	Yes	I don't know	I don't know	I don't know	I don't know	No	No	No	I don't know	I don't know	I don't know	I don't know	Yes	Yes	Yes	Yes	Yes	Yes	Yes	Yes	Yes, in the kidneys, Yes, in the eyes	Present	11	Low level of knowledge
Yes	Saudi	Jazan	Yes	40	35-44	Male	No formal education	Urban	From 2-5 years	Yes	Yes	Yes	No	I don't know	I don't know	I don't know	Yes	Yes	Yes	No	Yes	Yes	Yes	No	Yes	Yes	Yes	Yes	Yes	Yes	Yes	Yes	Yes	Yes	Yes	Yes, in the kidneys, Yes, in the heart	Present	16	Low level of knowledge
Yes	Saudi	Jazan	Yes	48	45-54	Female	Secondary	Rural	More than 10 years	I don't know	I don't know	I don't know	No	No	Yes	Yes	I don't know	Yes	Yes	I don't know	I don't know	I don't know	I don't know	No	No	I don't know	I don't know	Yes	Yes	Yes	Yes	Yes	Yes	Yes	Yes	Yes, in the kidneys, Yes, in the heart	Present	10	Low level of knowledge
Yes	Saudi	Jazan	Yes	66	≥65	Male	Secondary	Rural	From 6-10 years	Yes	Yes	Yes	Yes	No	Yes	No	No	No	No	Yes	No	No	Yes	Yes	Yes	Yes	Yes	Yes	Yes	No	Yes	Yes	Yes	No	Yes	I have no complications	Absent	21	High level of knowledge
Yes	Saudi	Jazan	Yes	35	35-44	Male	No formal education	Urban	From 6-10 years	I don't know	I don't know	I don't know	No	No	I don't know	I don't know	No	No	Yes	Yes	No	No	Yes	No	Yes	Yes	Yes	I don't know	No	Yes	I don't know	I don't know	I don't know	I don't know	I don't know	I have no complications	Absent	10	Low level of knowledge
Yes	Saudi	Jazan	Yes	38	35-44	Female	Intermediate	Urban	Less than 2 years	No	No	Yes	I don't know	I don't know	I don't know	No	I don't know	I don't know	I don't know	Yes	No	Yes	I don't know	Yes	Yes	Yes	I don't know	Yes	Yes	Yes	Yes	Yes	Yes	Yes	Yes	Yes, in the eyes	Present	11	Low level of knowledge
Yes	Saudi	Jazan	Yes	42	35-44	Female	Higher education	Urban	Less than 2 years	Yes	Yes	Yes	Yes	Yes	Yes	Yes	No	No	No	No	No	No	Yes	Yes	Yes	Yes	Yes	Yes	Yes	Yes	Yes	Yes	Yes	Yes	Yes	Yes, in the eyes	Present	22	High level of knowledge
Yes	Saudi	Jazan	Yes	53	45-54	Female	Intermediate	Rural	From 6-10 years	I don't know	I don't know	I don't know	Yes	No	I don't know	Yes	I don't know	No	I don't know	I don't know	No	No	Yes	I don't know	I don't know	I don't know	Yes	Yes	Yes	I don't know	I don't know	I don't know	I don't know	I don't know	Yes	Yes, in the kidneys, Yes, in the eyes, Yes, in the heart	Present	11	Low level of knowledge
Yes	Saudi	Jazan	Yes	41	35-44	Male	Higher education	Urban	From 2-5 years	Yes	Yes	Yes	Yes	No	Yes	Yes	No	No	No	No	No	No	Yes	Yes	Yes	Yes	Yes	Yes	Yes	Yes	Yes	Yes	Yes	Yes	Yes	Yes, in the kidneys, Yes, in the eyes, Yes, in the heart	Present	23	High level of knowledge
Yes	Saudi	Jazan	Yes	36	35-44	Female	Higher education	Rural	From 2-5 years	Yes	Yes	Yes	Yes	No	Yes	Yes	No	No	No	Yes	No	No	Yes	Yes	Yes	Yes	Yes	Yes	Yes	Yes	Yes	Yes	Yes	Yes	Yes	Yes, in the kidneys, Yes, in the eyes, Yes, in the heart	Present	22	High level of knowledge
Yes	Saudi	Jazan	Yes	34	<35	Female	No formal education	Urban	Less than 2 years	Yes	I don't know	I don't know	No	No	I don't know	I don't know	No	I don't know	I don't know	No	No	No	Yes	No	I don't know	I don't know	Yes	Yes	Yes	I don't know	I don't know	Yes	I don't know	I don't know	Yes	I have no complications	Absent	13	Low level of knowledge
Yes	Saudi	Jazan	Yes	73	≥65	Male	Secondary	Rural	From 2-5 years	I don't know	Yes	Yes	Yes	No	No	Yes	Yes	No	Yes	No	No	No	Yes	No	Yes	Yes	Yes	Yes	Yes	No	Yes	Yes	Yes	Yes	Yes	Yes, in the eyes	Present	23	High level of knowledge
Yes	Saudi	Jazan	Yes	46	45-54	Male	Secondary	Rural	From 6-10 years	I don't know	I don't know	I don't know	Yes	I don't know	Yes	I don't know	I don't know	I don't know	Yes	I don't know	No	I don't know	Yes	I don't know	I don't know	Yes	Yes	Yes	Yes	Yes	Yes	Yes	Yes	Yes	Yes	I have no complications	Absent	12	Low level of knowledge
Yes	Saudi	Jazan	Yes	73	≥65	Male	Secondary	Rural	From 6-10 years	Yes	Yes	Yes	Yes	No	Yes	No	No	No	Yes	No	No	No	Yes	No	Yes	Yes	Yes	Yes	Yes	No	Yes	Yes	Yes	Yes	Yes	Yes, in the eyes	Present	23	High level of knowledge
Yes	Saudi	Jazan	Yes	69	≥65	Female	Primary	Urban	More than 10 years	I don't know	I don't know	I don't know	Yes	No	I don't know	I don't know	No	No	I don't know	No	No	I don't know	I don't know	No	Yes	Yes	Yes	Yes	I don't know	I don't know	I don't know	Yes	Yes	Yes	Yes	I have no complications	Absent	15	Low level of knowledge
Yes	Saudi	Jazan	Yes	25	<35	Male	No formal education	Urban	Less than 2 years	No	No	No	Yes	No	No	Yes	No	No	No	No	No	No	Yes	No	Yes	Yes	Yes	Yes	Yes	Yes	Yes	Yes	Yes	I don't know	I don't know	I have no complications	Absent	20	High level of knowledge
Yes	Saudi	Jazan	Yes	34	<35	Male	Higher education	Rural	Less than 2 years	I don't know	I don't know	I don't know	Yes	No	No	Yes	No	No	No	No	No	Yes	No	No	Yes	Yes	Yes	Yes	Yes	Yes	Yes	Yes	No	I don't know	I don't know	I have no complications	Absent	17	Low level of knowledge
Yes	Saudi	Jazan	Yes	42	35-44	Male	Intermediate	Urban	Less than 2 years	I don't know	I don't know	I don't know	Yes	Yes	I don't know	Yes	Yes	I don't know	I don't know	Yes	No	I don't know	Yes	I don't know	I don't know	Yes	Yes	Yes	Yes	I don't know	I don't know	I don't know	I don't know	Yes	Yes	Yes, in the kidneys, Yes, in the eyes, Yes, in the heart	Present	10	Low level of knowledge
Yes	Saudi	Jazan	Yes	33	<35	Male	Higher education	Urban	From 2-5 years	Yes	Yes	Yes	Yes	No	Yes	No	No	No	No	No	No	No	Yes	No	Yes	Yes	Yes	Yes	Yes	No	Yes	Yes	Yes	Yes	Yes	I have no complications	Absent	24	High level of knowledge
Yes	Saudi	Jazan	Yes	33	<35	Male	Higher education	Urban	Less than 2 years	Yes	Yes	Yes	Yes	No	Yes	Yes	No	No	No	Yes	No	No	Yes	Yes	Yes	Yes	Yes	Yes	Yes	Yes	Yes	Yes	Yes	Yes	Yes	Yes, in the kidneys, Yes, in the eyes, Yes, in the heart	Present	22	High level of knowledge
Yes	Saudi	Jazan	Yes	36	35-44	Female	Higher education	Urban	From 2-5 years	No	Yes	No	Yes	No	I don't know	I don't know	No	No	I don't know	I don't know	No	No	Yes	No	Yes	Yes	Yes	Yes	Yes	No	Yes	Yes	Yes	I don't know	I don't know	Yes, in the heart	Present	18	Low level of knowledge
Yes	Saudi	Jazan	Yes	41	35-44	Female	Higher education	Rural	From 6-10 years	Yes	I don't know	I don't know	Yes	No	No	Yes	I don't know	No	No	No	No	No	Yes	No	Yes	I don't know	Yes	Yes	I don't know	I don't know	I don't know	Yes	Yes	I don't know	Yes	Yes, in the eyes	Present	18	Low level of knowledge
Yes	Saudi	Jazan	Yes	26	<35	Male	No formal education	Urban	Less than 2 years	Yes	Yes	Yes	Yes	Yes	Yes	Yes	Yes	Yes	Yes	Yes	Yes	Yes	Yes	Yes	Yes	Yes	Yes	Yes	Yes	Yes	Yes	Yes	Yes	Yes	Yes	I have no complications	Absent	16	Low level of knowledge
Yes	Saudi	Jazan	Yes	34	<35	Female	Higher education	Urban	More than 10 years	Yes	No	Yes	Yes	No	No	Yes	Yes	No	Yes	No	No	Yes	Yes	Yes	No	Yes	Yes	Yes	No	Yes	Yes	Yes	Yes	Yes	Yes	Yes, in the heart	Present	18	Low level of knowledge
Yes	Saudi	Jazan	Yes	30	<35	Male	Higher education	Urban	From 2-5 years	Yes	Yes	Yes	I don't know	I don't know	I don't know	I don't know	I don't know	I don't know	I don't know	I don't know	No	No	I don't know	I don't know	Yes	No	I don't know	No	No	No	I don't know	Yes	I don't know	I don't know	Yes	I have no complications	Absent	9	Low level of knowledge
Yes	Saudi	Jazan	Yes	40	35-44	Female	Higher education	Urban	More than 10 years	Yes	Yes	Yes	Yes	No	No	Yes	Yes	Yes	Yes	No	No	Yes	Yes	No	No	Yes	Yes	Yes	No	Yes	Yes	Yes	Yes	Yes	Yes	Yes, in the heart	Present	19	Low level of knowledge
Yes	Saudi	Jazan	Yes	52	45-54	Female	No formal education	Rural	From 2-5 years	I don't know	I don't know	I don't know	Yes	No	I don't know	I don't know	Yes	No	I don't know	No	I don't know	No	Yes	No	I don't know	Yes	I don't know	Yes	I don't know	I don't know	Yes	I don't know	I don't know	I don't know	I don't know	I have no complications	Absent	10	Low level of knowledge
Yes	Saudi	Jazan	Yes	80	≥65	Female	Primary	Urban	From 2-5 years	I don't know	I don't know	Yes	Yes	No	I don't know	I don't know	No	No	Yes	Yes	No	No	Yes	No	Yes	Yes	Yes	Yes	Yes	No	Yes	Yes	No	I don't know	I don't know	I have no complications	Absent	17	Low level of knowledge
Yes	Saudi	Jazan	Yes	58	55-64	Male	Secondary	Rural	More than 10 years	Yes	Yes	Yes	Yes	No	I don't know	Yes	I don't know	No	I don't know	No	No	No	Yes	No	Yes	Yes	Yes	Yes	No	Yes	Yes	Yes	Yes	Yes	Yes	Yes, in the eyes	Present	21	High level of knowledge
Yes	Saudi	Jazan	Yes	73	≥65	Male	Secondary	Urban	More than 10 years	Yes	Yes	Yes	Yes	No	Yes	No	No	Yes	No	No	No	No	Yes	Yes	Yes	Yes	Yes	Yes	No	Yes	Yes	Yes	Yes	Yes	Yes	Yes, in the eyes	Present	20	High level of knowledge
Yes	Saudi	Jazan	Yes	58	55-64	Female	Intermediate	Urban	From 2-5 years	Yes	Yes	Yes	Yes	No	Yes	No	No	No	No	No	No	No	No	No	Yes	Yes	Yes	Yes	Yes	No	Yes	Yes	Yes	Yes	Yes	I have no complications	Absent	23	High level of knowledge
Yes	Saudi	Jazan	Yes	35	35-44	Male	No formal education	Urban	From 2-5 years	Yes	Yes	Yes	Yes	No	Yes	No	No	No	No	Yes	No	No	Yes	Yes	Yes	Yes	Yes	Yes	No	Yes	Yes	Yes	Yes	Yes	Yes	Yes, in the heart	Present	20	High level of knowledge
Yes	Saudi	Jazan	Yes	70	≥65	Female	Intermediate	Rural	More than 10 years	Yes	Yes	Yes	Yes	No	Yes	No	No	No	No	Yes	No	No	Yes	Yes	Yes	Yes	Yes	Yes	No	Yes	Yes	Yes	Yes	Yes	Yes	Yes, in the kidneys	Present	20	High level of knowledge
Yes	Saudi	Jazan	Yes	35	35-44	Female	No formal education	Urban	Less than 2 years	Yes	Yes	Yes	Yes	No	Yes	No	No	Yes	No	Yes	No	No	Yes	Yes	Yes	Yes	Yes	Yes	No	Yes	Yes	Yes	Yes	Yes	Yes	I have no complications	Absent	19	Low level of knowledge
Yes	Saudi	Jazan	Yes	38	35-44	Male	Higher education	Rural	Less than 2 years	I don't know	Yes	Yes	Yes	Yes	Yes	Yes	Yes	Yes	Yes	Yes	Yes	Yes	Yes	Yes	Yes	Yes	Yes	Yes	Yes	Yes	Yes	Yes	Yes	Yes	Yes	I have no complications	Absent	15	Low level of knowledge
Yes	Saudi	Jazan	Yes	60	55-64	Male	Secondary	Rural	From 6-10 years	Yes	Yes	Yes	Yes	No	I don't know	Yes	No	No	I don't know	No	No	No	Yes	No	I don't know	I don't know	Yes	Yes	Yes	No	I don't know	Yes	I don't know	I don't know	I don't know	Yes, in the heart	Present	18	Low level of knowledge
Yes	Saudi	Jazan	Yes	39	35-44	Male	Higher education	Rural	From 2-5 years	Yes	Yes	Yes	Yes	No	Yes	Yes	No	No	No	No	No	No	Yes	No	Yes	Yes	Yes	Yes	Yes	No	Yes	Yes	Yes	Yes	Yes	I have no complications	Absent	25	High level of knowledge
Yes	Saudi	Jazan	Yes	37	35-44	Male	Higher education	Rural	From 2-5 years	Yes	Yes	Yes	Yes	No	I don't know	I don't know	No	No	No	I don't know	No	No	Yes	No	Yes	I don't know	Yes	Yes	Yes	I don't know	I don't know	I don't know	I don't know	I don't know	Yes	Yes, in the kidneys, Arthrities	Present	17	Low level of knowledge
Yes	Saudi	Jazan	Yes	42	35-44	Male	Higher education	Rural	From 2-5 years	Yes	Yes	Yes	Yes	No	Yes	Yes	No	No	No	No	No	No	Yes	No	Yes	Yes	Yes	Yes	No	Yes	No	Yes	Yes	Yes	Yes	Yes, in the eyes	Present	22	High level of knowledge
Yes	Saudi	Jazan	Yes	37	35-44	Female	No formal education	Rural	Less than 2 years	No	No	Yes	Yes	No	No	No	No	No	Yes	No	No	No	Yes	No	Yes	Yes	Yes	Yes	Yes	No	Yes	Yes	Yes	I don't know	I don't know	Yes, in the eyes, Yes, in the heart	Present	20	High level of knowledge
Yes	Saudi	Jazan	Yes	53	45-54	Female	Secondary	Rural	More than 10 years	Yes	Yes	Yes	Yes	No	No	I don't know	No	No	Yes	No	No	No	I don't know	No	Yes	Yes	Yes	Yes	Yes	No	Yes	Yes	Yes	I don't know	I don't know	I have no complications	Absent	21	High level of knowledge
Yes	Saudi	Jazan	Yes	29	<35	Male	Higher education	Urban	From 6-10 years	No	Yes	No	Yes	No	Yes	No	No	No	Yes	No	No	No	Yes	No	Yes	Yes	Yes	Yes	Yes	No	Yes	Yes	Yes	Yes	Yes	I have no complications	Absent	21	High level of knowledge
Yes	Saudi	Jazan	Yes	65	≥65	Female	Intermediate	Rural	From 2-5 years	I don't know	I don't know	I don't know	I don't know	Yes	No	I don't know	I don't know	I don't know	I don't know	I don't know	I don't know	I don't know	Yes	No	Yes	Yes	Yes	Yes	I don't know	No	Yes	Yes	Yes	Yes	Yes	Yes, in the heart	Present	13	Low level of knowledge
Yes	Saudi	Jazan	Yes	73	≥65	Female	Intermediate	Rural	More than 10 years	I don't know	I don't know	I don't know	Yes	No	No	No	No	No	No	No	No	No	Yes	No	Yes	Yes	Yes	No	Yes	Yes	Yes	Yes	No	Yes	Yes	I have no complications	Absent	19	Low level of knowledge
Yes	Saudi	Jazan	Yes	50	45-54	Female	Higher education	Urban	More than 10 years	Yes	Yes	Yes	Yes	No	I don't know	Yes	No	No	No	No	No	No	Yes	No	Yes	Yes	Yes	Yes	Yes	No	I don't know	Yes	Yes	Yes	Yes	Yes, in the kidneys, Yes, in the eyes, Yes, in the heart	Present	24	High level of knowledge
Yes	Saudi	Jazan	Yes	53	45-54	Male	Higher education	Urban	From 2-5 years	Yes	Yes	Yes	Yes	No	I don't know	Yes	No	No	I don't know	No	I don't know	No	Yes	No	Yes	Yes	Yes	Yes	Yes	No	Yes	Yes	Yes	Yes	Yes	I have no complications	Absent	23	High level of knowledge
Yes	Saudi	Jazan	Yes	33	<35	Female	No formal education	Rural	From 2-5 years	Yes	Yes	Yes	Yes	No	I don't know	I don't know	I don't know	No	No	No	No	No	Yes	No	Yes	Yes	Yes	Yes	Yes	Yes	Yes	I don't know	Yes	Yes	I don't know	I have no complications	Absent	20	High level of knowledge
Yes	Saudi	Jazan	Yes	61	55-64	Male	Higher education	Urban	From 6-10 years	Yes	Yes	Yes	No	I don't know	I don't know	No	No	No	No	No	No	No	Yes	No	Yes	Yes	Yes	Yes	I don't know	I don't know	I don't know	I don't know	Yes	No	Yes	I have no complications	Absent	17	Low level of knowledge
Yes	Saudi	Jazan	Yes	39	35-44	Male	Higher education	Rural	From 2-5 years	Yes	Yes	Yes	Yes	No	Yes	Yes	No	No	Yes	No	No	No	Yes	No	Yes	Yes	Yes	Yes	Yes	No	Yes	Yes	Yes	Yes	Yes	I have no complications	Absent	24	High level of knowledge
Yes	Saudi	Jazan	Yes	44	35-44	Male	Higher education	Rural	From 6-10 years	Yes	Yes	Yes	Yes	No	I don't know	Yes	No	No	I don't know	No	No	No	Yes	No	Yes	Yes	Yes	Yes	Yes	No	I don't know	Yes	Yes	I don't know	Yes	Yes, in the eyes	Present	22	High level of knowledge
Yes	Saudi	Jazan	Yes	35	35-44	Female	Higher education	Urban	Less than 2 years	Yes	Yes	Yes	Yes	No	Yes	No	No	Yes	Yes	Yes	No	No	Yes	Yes	Yes	Yes	Yes	Yes	No	Yes	Yes	Yes	Yes	Yes	Yes	I have no complications	Absent	18	Low level of knowledge
Yes	Saudi	Jazan	Yes	60	55-64	Male	Intermediate	Rural	More than 10 years	I don't know	Yes	I don't know	Yes	Yes	I don't know	I don't know	No	No	Yes	No	No	No	Yes	No	Yes	Yes	Yes	Yes	No	Yes	Yes	Yes	Yes	Yes	Yes	Yes, in the kidneys	Present	18	Low level of knowledge
Yes	Saudi	Jazan	Yes	40	35-44	Male	Higher education	Urban	From 2-5 years	Yes	Yes	Yes	Yes	No	Yes	No	No	Yes	No	Yes	No	No	Yes	Yes	Yes	Yes	Yes	Yes	No	Yes	Yes	Yes	Yes	Yes	Yes	I have no complications	Absent	19	Low level of knowledge
Yes	Saudi	Jazan	Yes	29	<35	Female	No formal education	Urban	Less than 2 years	Yes	I don't know	I don't know	Yes	No	I don't know	I don't know	No	No	Yes	I don't know	No	No	Yes	No	Yes	Yes	Yes	Yes	No	I don't know	I don't know	Yes	I don't know	Yes	I don't know	I have no complications	Absent	15	Low level of knowledge
Yes	Saudi	Jazan	Yes	31	<35	Male	Higher education	Rural	Less than 2 years	Yes	Yes	Yes	Yes	Yes	Yes	Yes	Yes	Yes	Yes	Yes	Yes	Yes	Yes	Yes	Yes	Yes	Yes	Yes	Yes	Yes	Yes	Yes	Yes	Yes	Yes	Yes, in the kidneys, Yes, in the eyes, Yes, in the heart	Present	16	Low level of knowledge
Yes	Saudi	Jazan	Yes	38	35-44	Female	Higher education	Urban	More than 10 years	Yes	Yes	Yes	Yes	No	No	Yes	Yes	Yes	Yes	No	No	Yes	Yes	No	No	No	Yes	Yes	Yes	No	Yes	Yes	Yes	Yes	Yes	Yes, in the heart	Present	20	High level of knowledge
Yes	Saudi	Jazan	Yes	39	35-44	Female	Higher education	Rural	From 2-5 years	Yes	Yes	No	Yes	No	Yes	Yes	No	No	Yes	No	No	I don't know	Yes	No	Yes	Yes	Yes	Yes	I don't know	I don't know	Yes	Yes	Yes	I don't know	I don't know	Yes, in the heart	Present	18	Low level of knowledge
Yes	Saudi	Jazan	Yes	85	≥65	Male	Intermediate	Rural	Less than 2 years	Yes	Yes	Yes	Yes	No	No	I don't know	Yes	No	No	Yes	No	No	No	No	No	Yes	Yes	Yes	I don't know	I don't know	I don't know	I don't know	I don't know	I don't know	I don't know	I have no complications	Absent	14	Low level of knowledge
Yes	Saudi	Jazan	Yes	60	55-64	Male	Primary	Rural	More than 10 years	Yes	Yes	Yes	Yes	No	No	Yes	No	No	No	No	No	No	Yes	No	Yes	Yes	Yes	Yes	Yes	No	Yes	Yes	Yes	No	Yes	I have no complications	Absent	25	High level of knowledge
Yes	Saudi	Jazan	Yes	35	35-44	Male	Higher education	Rural	From 2-5 years	Yes	Yes	No	Yes	No	No	No	No	No	Yes	No	No	Yes	Yes	No	Yes	Yes	Yes	Yes	Yes	No	No	Yes	Yes	Yes	Yes	I have no complications	Absent	21	High level of knowledge
Yes	Saudi	Jazan	Yes	65	≥65	Female	Secondary	Rural	Less than 2 years	Yes	Yes	Yes	Yes	No	No	Yes	No	No	Yes	Yes	No	No	Yes	No	Yes	Yes	Yes	Yes	Yes	No	Yes	Yes	Yes	Yes	Yes	I have no complications	Absent	24	High level of knowledge
Yes	Saudi	Jazan	Yes	34	<35	Male	Higher education	Urban	From 6-10 years	Yes	Yes	I don't know	Yes	No	Yes	I don't know	No	I don't know	Yes	No	No	No	Yes	No	I don't know	Yes	Yes	Yes	I don't know	I don't know	Yes	Yes	Yes	I don't know	I don't know	I have no complications	Absent	16	Low level of knowledge
Yes	Saudi	Jazan	Yes	60	55-64	Male	No formal education	Rural	From 6-10 years	Yes	Yes	Yes	Yes	No	No	Yes	No	No	Yes	No	No	No	Yes	No	Yes	Yes	Yes	Yes	I don't know	I don't know	Yes	Yes	Yes	Yes	Yes	Yes, in the eyes	Present	23	High level of knowledge
Yes	Saudi	Jazan	Yes	53	45-54	Male	Higher education	Rural	Less than 2 years	Yes	Yes	No	Yes	No	No	Yes	No	No	No	No	No	No	Yes	No	Yes	Yes	Yes	Yes	Yes	No	Yes	I don't know	Yes	Yes	Yes	Yes, in the eyes	Present	24	High level of knowledge
Yes	Saudi	Jazan	Yes	76	≥65	Female	Intermediate	Rural	More than 10 years	Yes	Yes	Yes	Yes	Yes	Yes	Yes	Yes	Yes	Yes	Yes	No	Yes	I don't know	Yes	No	I don't know	Yes	No	Yes	Yes	No	Yes	Yes	I don't know	Yes	I have no complications	Absent	11	Low level of knowledge
Yes	Saudi	Jazan	Yes	40	35-44	Female	Intermediate	Rural	More than 10 years	Yes	Yes	I don't know	Yes	No	I don't know	I don't know	No	No	I don't know	No	No	No	I don't know	No	I don't know	Yes	Yes	Yes	No	Yes	I don't know	I don't know	I don't know	I don't know	I don't know	Yes, in the kidneys, Yes, in the eyes, Yes, in the heart	Present	13	Low level of knowledge
Yes	Saudi	Jazan	Yes	58	55-64	Female	Secondary	Rural	More than 10 years	I don't know	I don't know	I don't know	No	Yes	I don't know	Yes	I don't know	No	I don't know	I don't know	No	I don't know	Yes	No	Yes	No	Yes	Yes	Yes	Yes	I don't know	I don't know	I don't know	I don't know	Yes	I have no complications	Absent	10	Low level of knowledge
Yes	Saudi	Jazan	Yes	40	35-44	Male	Higher education	Urban	From 6-10 years	Yes	Yes	Yes	Yes	No	No	Yes	No	No	No	No	No	No	Yes	No	Yes	Yes	Yes	Yes	Yes	No	Yes	Yes	Yes	No	Yes	Yes, in the eyes	Present	25	High level of knowledge
Yes	Saudi	Jazan	Yes	39	35-44	Male	Higher education	Urban	From 2-5 years	No	Yes	Yes	No	Yes	Yes	Yes	I don't know	No	Yes	Yes	Yes	No	Yes	Yes	No	No	No	Yes	Yes	Yes	No	Yes	Yes	Yes	Yes	I have no complications	Absent	12	Low level of knowledge
Yes	Saudi	Jazan	Yes	40	35-44	Male	Higher education	Rural	From 2-5 years	I don't know	I don't know	I don't know	Yes	Yes	I don't know	I don't know	No	Yes	I don't know	No	No	I don't know	Yes	I don't know	I don't know	Yes	Yes	I don't know	No	I don't know	I don't know	I don't know	I don't know	I don't know	I don't know	I have no complications	Absent	7	Low level of knowledge
Yes	Saudi	Jazan	Yes	59	55-64	Male	Intermediate	Rural	From 6-10 years	Yes	Yes	Yes	Yes	No	No	Yes	No	No	No	No	No	No	I don't know	No	Yes	Yes	Yes	Yes	Yes	No	Yes	Yes	Yes	Yes	Yes	I have no complications	Absent	25	High level of knowledge
Yes	Saudi	Jazan	Yes	28	<35	Male	Higher education	Rural	Less than 2 years	I don't know	I don't know	I don't know	Yes	No	No	Yes	No	No	No	No	No	No	Yes	No	Yes	Yes	Yes	Yes	Yes	Yes	Yes	Yes	Yes	Yes	Yes	Yes, in the eyes	Present	22	High level of knowledge
Yes	Saudi	Jazan	Yes	39	35-44	Male	Higher education	Urban	From 2-5 years	Yes	I don't know	I don't know	Yes	Yes	I don't know	Yes	No	No	I don't know	No	No	No	Yes	No	No	Yes	Yes	Yes	Yes	No	Yes	Yes	Yes	Yes	Yes	I have no complications	Absent	20	High level of knowledge
Yes	Saudi	Jazan	Yes	70	≥65	Female	Intermediate	Rural	From 6-10 years	I don't know	I don't know	I don't know	Yes	Yes	I don't know	I don't know	I don't know	I don't know	I don't know	I don't know	No	No	Yes	No	Yes	No	Yes	Yes	I don't know	I don't know	Yes	Yes	Yes	Yes	Yes	I have no complications	Absent	13	Low level of knowledge
Yes	Saudi	Jazan	Yes	72	≥65	Male	Secondary	Urban	From 6-10 years	Yes	No	Yes	Yes	No	No	Yes	No	No	No	No	No	No	Yes	No	Yes	Yes	Yes	Yes	Yes	I don't know	Yes	Yes	Yes	Yes	Yes	Yes, in the heart	Present	24	High level of knowledge
Yes	Saudi	Jazan	Yes	41	35-44	Male	No formal education	Rural	From 2-5 years	Yes	Yes	Yes	Yes	No	I don't know	Yes	No	No	I don't know	Yes	No	No	Yes	No	Yes	Yes	Yes	Yes	No	Yes	I don't know	I don't know	I don't know	I don't know	I don't know	I have no complications	Absent	16	Low level of knowledge
Yes	Saudi	Jazan	Yes	85	≥65	Male	Secondary	Urban	More than 10 years	I don't know	I don't know	I don't know	Yes	No	No	Yes	No	No	No	No	No	No	Yes	I don't know	I don't know	Yes	Yes	Yes	I don't know	I don't know	I don't know	Yes	I don't know	No	Yes	Yes, in the heart	Present	16	Low level of knowledge
Yes	Saudi	Jazan	Yes	40	35-44	Male	Higher education	Urban	Less than 2 years	Yes	No	Yes	No	Yes	Yes	Yes	Yes	Yes	No	Yes	Yes	No	Yes	Yes	I don't know	Yes	Yes	Yes	I don't know	I don't know	No	Yes	Yes	Yes	No	Yes, in the eyes	Present	12	Low level of knowledge
Yes	Saudi	Jazan	Yes	33	<35	Male	Higher education	Urban	Less than 2 years	Yes	Yes	I don't know	Yes	No	I don't know	I don't know	No	No	No	Yes	No	I don't know	I don't know	No	Yes	Yes	Yes	Yes	I don't know	Yes	Yes	Yes	Yes	I don't know	Yes	I have no complications	Absent	17	Low level of knowledge
Yes	Saudi	Jazan	Yes	31	<35	Male	No formal education	Urban	Less than 2 years	I don't know	I don't know	I don't know	I don't know	I don't know	I don't know	I don't know	I don't know	I don't know	I don't know	I don't know	No	I don't know	I don't know	I don't know	I don't know	I don't know	I don't know	I don't know	I don't know	I don't know	I don't know	I don't know	I don't know	I don't know	I don't know	I have no complications	Absent	1	Low level of knowledge
Yes	Saudi	Jazan	Yes	39	35-44	Male	No formal education	Urban	From 6-10 years	I don't know	I don't know	I don't know	I don't know	I don't know	I don't know	I don't know	I don't know	I don't know	I don't know	I don't know	I don't know	I don't know	I don't know	I don't know	I don't know	I don't know	I don't know	I don't know	I don't know	I don't know	I don't know	I don't know	I don't know	I don't know	I don't know	I have no complications	Absent	0	Low level of knowledge
Yes	Saudi	Jazan	Yes	59	55-64	Male	No formal education	Urban	From 2-5 years	Yes	Yes	Yes	Yes	No	I don't know	I don't know	No	No	Yes	No	No	No	No	No	Yes	Yes	Yes	Yes	Yes	I don't know	I don't know	I don't know	I don't know	I don't know	I don't know	Yes, in the kidneys	Present	16	Low level of knowledge
Yes	Saudi	Jazan	Yes	55	55-64	Male	No formal education	Rural	From 2-5 years	I don't know	I don't know	I don't know	I don't know	Yes	I don't know	I don't know	I don't know	I don't know	I don't know	I don't know	I don't know	I don't know	I don't know	I don't know	I don't know	I don't know	I don't know	I don't know	I don't know	I don't know	I don't know	I don't know	I don't know	I don't know	I don't know	I have no complications	Absent	0	Low level of knowledge
Yes	Saudi	Jazan	Yes	57	55-64	Male	Higher education	Rural	From 2-5 years	Yes	I don't know	I don't know	Yes	Yes	No	Yes	No	No	No	No	I don't know	I don't know	Yes	No	Yes	Yes	Yes	Yes	Yes	No	Yes	Yes	Yes	Yes	No	I have no complications	Absent	20	High level of knowledge
Yes	Saudi	Jazan	Yes	60	55-64	Male	Primary	Urban	From 2-5 years	Yes	Yes	Yes	Yes	I don't know	I don't know	Yes	No	No	No	I don't know	No	No	Yes	No	No	Yes	Yes	Yes	Yes	No	Yes	Yes	Yes	Yes	Yes	I have no complications	Absent	22	High level of knowledge
Yes	Saudi	Jazan	Yes	60	55-64	Male	Higher education	Rural	From 2-5 years	Yes	Yes	Yes	Yes	No	I don't know	Yes	No	No	No	I don't know	No	No	Yes	I don't know	I don't know	Yes	Yes	Yes	I don't know	I don't know	Yes	Yes	Yes	Yes	Yes	I have no complications	Absent	20	High level of knowledge
Yes	Saudi	Jazan	Yes	59	55-64	Male	No formal education	Rural	From 6-10 years	Yes	Yes	Yes	Yes	No	I don't know	I don't know	No	No	No	No	No	No	Yes	I don't know	I don't know	Yes	Yes	Yes	Yes	I don't know	I don't know	Yes	Yes	Yes	Yes	I have no complications	Absent	20	High level of knowledge
Yes	Saudi	Jazan	Yes	40	35-44	Male	Higher education	Urban	Less than 2 years	I don't know	I don't know	I don't know	Yes	No	I don't know	No	No	No	Yes	No	No	No	Yes	I don't know	I don't know	Yes	Yes	Yes	I don't know	Yes	Yes	Yes	Yes	No	No	I have no complications	Absent	14	Low level of knowledge
Yes	Saudi	Jazan	Yes	58	55-64	Male	Higher education	Urban	More than 10 years	Yes	Yes	Yes	Yes	No	Yes	Yes	No	No	No	No	No	No	Yes	I don't know	I don't know	Yes	Yes	Yes	I don't know	I don't know	Yes	Yes	Yes	Yes	I don't know	I have no complications	Absent	20	High level of knowledge
Yes	Saudi	Jazan	Yes	30	<35	Female	No formal education	Rural	From 2-5 years	Yes	Yes	Yes	Yes	I don't know	I don't know	I don't know	No	No	No	I don't know	No	No	Yes	No	Yes	Yes	Yes	Yes	No	Yes	Yes	Yes	Yes	Yes	Yes	Yes, in the kidneys, Yes, in the eyes, Yes, in the heart	Present	20	High level of knowledge
Yes	Saudi	Jazan	Yes	26	<35	Male	Primary	Rural	Less than 2 years	Yes	No	I don't know	Yes	I don't know	I don't know	I don't know	No	I don't know	No	I don't know	No	No	Yes	No	Yes	Yes	Yes	Yes	No	Yes	Yes	Yes	Yes	Yes	Yes	Yes, in the kidneys, Yes, in the eyes, Yes, in the heart	Present	17	Low level of knowledge
Yes	Saudi	Jazan	Yes	61	55-64	Male	Higher education	Urban	More than 10 years	Yes	I don't know	I don't know	Yes	No	No	Yes	No	No	No	No	No	No	I don't know	No	Yes	Yes	Yes	Yes	Yes	I don't know	Yes	Yes	Yes	Yes	Yes	Yes, in the heart	Present	22	High level of knowledge
Yes	Saudi	Jazan	Yes	68	≥65	Male	Primary	Urban	From 6-10 years	I don't know	I don't know	I don't know	Yes	No	I don't know	Yes	No	No	I don't know	No	I don't know	No	Yes	No	Yes	Yes	Yes	Yes	Yes	No	Yes	Yes	No	Yes	I don't know	I have no complications	Absent	18	Low level of knowledge
Yes	Saudi	Jazan	Yes	40	35-44	Male	Higher education	Rural	Less than 2 years	Yes	Yes	Yes	No	Yes	No	No	No	No	Yes	No	No	No	Yes	No	Yes	Yes	Yes	Yes	Yes	No	Yes	Yes	Yes	No	No	I have no complications	Absent	20	High level of knowledge
